# Supplementary material for: Ancient Geographical Barriers Drive Differentiation among Sonneratia caseolaris Populations and Recent Divergence from S. lanceolata
Source: Front Plant Sci. 2016 Oct 26;7:1618. doi: 10.3389/fpls.2016.01618 (PMC5080369; doi:10.3389/fpls.2016.01618)
Supplement: TABLE S1 — Gene IDs, gene descriptions, primer sequences and GenBank accession numbers of haplotypes for the two chloroplast fragments and five nuclear genes used in this study. [file Table_1.XLSX]

## Sheet: Sheet1
Gene ID	Gene description	Primer	Sequence (5’ → 3’)	GenBank accessions of haplotypes
nrITS	nuclear ribosomal internal transcribed spacer	nrITS-4	TCCTCCGCTTATTGATATGC	-
		nrITS-5	GGAAGTAAAAGTCGTAACAAGG
trn V - trn M	tRNA - Val (trn V) gene, partial sequence; trn V - trn M intergenic spacer, complete sequence; and tRNA - Met (trn M) gene, partial sequence	trn V	GCTATACGGGCTCGAACC	KX000507 - KX000509
		trn M	TACCTACTATTGGATTTGAACC
trn L - trn F	tRNA - Leu (trn L) gene and trn L - trn F intergenic spacer, partial sequence	trn L	CGAAATCGGTAGACGCTACG	KX000549 - KX000552
		trn F	ATTTGAACTGGTGACACGAG
rpl9	ribosomal protein L9 gene	rpl9-F	GAGAGCGAAGATGAAGACG	KX000571 - KX000607
		rpl9-R	TCAGTCTTCCCCGAGGATGG
cpi	cysteine proteinase inhibitor gene	cpi-F	AACAGCCTCGAGATCGAAG	KX000555 - KX000570
		cpi-R	GAACTCCTGCAACTCCTTG
ppi	peptidyl-prolyl cis-trans isomerase gene	ppi-F	AAAATCACAGAGCCCAAGA	KX000535 - KX000548
		ppi-R	CAAGCCATCGCTCCTATC
phi	phosphatase inhibitor gene	phi-F	CTTCCTGGCGTTATGTGC	KX000452 - KX000506
		phi-R	ATCTCCTGGTCCTGTTTGA
nhx2	Na+/H+ antiporter gene	nhx2-F	ACACCTTTGCGACTTTA	KX000510 - KX000534
		nhx2-R	GAGTGGCTGCTCTACATT
