# Supplementary material for: Ancient Geographical Barriers Drive Differentiation among Sonneratia caseolaris Populations and Recent Divergence from S. lanceolata
Source: Front Plant Sci. 2016 Oct 26;7:1618. doi: 10.3389/fpls.2016.01618 (PMC5080369; doi:10.3389/fpls.2016.01618)
Supplement: TABLE S2 — GenBank accession numbers of the sequences of the nuclear ribosomal internal transcribed spacer (nrITS) and the nuclear gene rpl9 for the six Sonneratia species and the outgroup D. grandiflora used in this study. [file Table_2.XLSX]

## Sheet: Sheet1
Taxon	Codes	nrITS	rpl9
S. lanceolata Blume	1	KX000426	KP256858
	2	KX000427	KP256868
S. caseolaris (L.) Engl.	CWC 1	KX000428	KP256851
	CWC 2	KX000429	KP256856
	CBA 1	KX000430	KX000414
	CBA 2	KX000431	KX000415
	TST 1	KX000432	KP256859
	TST 2	KX000433	KP256855
	MSB 1	KX000434	KP256864
	MSB 3	KX000435	KP256867
	MKK 1	KX000436	KP256852
	MKK 2	KX000437	KP256854
	MSN 2	KX000438	KX000416
	MSN 9	KX000439	KX000417
	BPF 3	KX000440	KX000418
	BPF 4	KX000441	KX000419
	BSK 9	KX000442	KX000420
	BSK 11	KX000443	KX000421
	SRK 2	KX000444	KX000422
	SRK 3	KX000445	KX000423
	ISG 1	KX000446	KX000424
	ISG 2	KX000447	KX000425
	ICJ 1	KX000448	KP256860
	ICJ 2	KX000449	KP256870
	AQS 2	KX000450	KP256872
	AQS 3	KX000451	KP256850
S. alba Griff.	China	KJ511906	KJ511932
	Thailand	KJ511903	KJ511931
	Australia	KJ511914	KJ511935
S. ovata Backer	China 1	KJ511911	KJ511934
	China 2	KJ511910	KJ511937
S. apetala Bach.-Ham.	China 1	KJ511913	KJ511938
	China 2	KJ511908	KJ535308
S. griffithii Kurz	Thailand 1	KJ511912	KJ511928
	Thailand 2	KJ511907	KJ511936
D. grandiflora Walp.	-	KJ511909	KJ535307
