# Supplementary material for: Ancient Geographical Barriers Drive Differentiation among Sonneratia caseolaris Populations and Recent Divergence from S. lanceolata
Source: Front Plant Sci. 2016 Oct 26;7:1618. doi: 10.3389/fpls.2016.01618 (PMC5080369; doi:10.3389/fpls.2016.01618)
Supplement: TABLE S3 — Statistics of the combined chloroplast fragments and the five nuclear genes for the populations of S. caseolaris and S. lanceolata. Population IDs are defined in Table 1. S, the number of segregating sites; h, the number of haplotypes; Hd, haplotype diversity; θπ, nucleotide diversity; θw, DNA polymorphism. [file Table_3.XLSX]

## Sheet: Sheet1
	Chloroplast fragment					rpl9					cpi					ppi					phi					nhx2
Population ID	S	H	Hd	θπ	θw	S	H	Hd	θπ	θw	S	H	Hd	θπ	θw	S	H	Hd	θπ	θw	S	H	Hd	θπ	θw	S	H	Hd	θπ	θw
S. caseolaris
CWC	0	1	0	0	0	0	1	0	0	0	0	1	0	0	0	0	1	0	0	0	14	3	0.4367	0.00447	0.00285	1	2	0.19346	0.00017	0.00021
CBA	0	1	0	0	0	6	2	0.25847	0.00134	0.00126	0	1	0	0	0	1	2	0.37077	0.00051	0.00034	16	3	0.52184	0.00563	0.00345	1	2	0.46573	0.00041	0.00022
TST	0	1	0	0	0	11	4	0.1619	0.00088	0.00228	6	4	0.7	0.00275	0.0023	1	2	0.49231	0.00068	0.00033	10	9	0.66825	0.00278	0.00206	3	4	0.56026	0.00064	0.00062
MSB	1	2	0.2	0.00011	0.0002	17	7	0.82063	0.00554	0.00353	6	4	0.557	0.00444	0.00233	3	3	0.589	0.00163	0.001	21	9	0.816	0.00541	0.00433	2	3	0.60592	0.00076	0.00042
MKK	0	1	0	0	0	13	5	0.564	0.00265	0.00263	6	4	0.65	0.00411	0.00228	2	3	0.33718	0.00052	0.00065	13	10	0.79487	0.00387	0.00261	6	4	0.69417	0.00211	0.00126
MSN	0	1	0	0	0	11	9	0.79894	0.00459	0.00243	7	5	0.62963	0.00353	0.0029	0	1	0	0	0	14	10	0.71	0.00273	0.00303	0	1	0	0	0
BPF	0	1	0	0	0	1	2	0.55556	0.00048	0.0003	1	2	0.35556	0.00057	0.00057	1	2	0.53333	0.00074	0.00049	12	4	0.71111	0.00532	0.00363	0	1	0	0	0
BSK	0	1	0	0	0	1	2	0.14286	0.00012	0.00027	1	2	0.22826	0.00037	0.00043	1	2	0.31169	0.00043	0.00038	19	6	0.57368	0.00452	0.00458	6	7	0.685	0.00209	0.00142
SRK	0	1	0	0	0	0	1	0	0	0	0	1	0	0	0	0	1	0	0	0	5	2	0.0625	0.00027	0.00106	0	1	0	0	0
ISG	1	2	0.467	0.00026	0.0002	20	11	0.86	0.00561	0.00415	7	4	0.6643	0.0046	0.00269	8	2	0.19346	0.00215	0.00264	5	2	0.37127	0.00159	0.00102	11	6	0.75107	0.00384	0.00231
ICJ	0	1	0	0	0	8	6	0.50256	0.00256	0.00162	1	2	0.46667	0.00075	0.00038	1	2	0.32821	0.00046	0.00033	5	2	0.14231	0.00061	0.001	10	4	0.7	0.0034	0.00207
AQS	0	1	0	0	0	0	1	0	0	0	0	1	0	0	0	7	2	0.09744	0.00095	0.00228	13	7	0.53333	0.00382	0.00261	6	3	0.10952	0.00048	0.00127
Species level	2	3	0.501	0.00028	0.00021	42	36	0.887	0.00885	0.00556	12	15	0.873	0.00602	0.00291	16	11	0.793	0.00607	0.00337	39	49	0.844	0.00641	0.0051	21	22	0.904	0.00366	0.00282
S. lanceolata
SLA	0	1	0	0	0	0	1	0	0	0	0	1	0	0	0	1	2	0.06667	9e-05	0.00035	0	1	0	0	0	1	2	0.12097	0.00011	0.00022
