# Supplementary material for: Ancient Geographical Barriers Drive Differentiation among Sonneratia caseolaris Populations and Recent Divergence from S. lanceolata
Source: Front Plant Sci. 2016 Oct 26;7:1618. doi: 10.3389/fpls.2016.01618 (PMC5080369; doi:10.3389/fpls.2016.01618)
Supplement: TABLE S4 — Means and standard variations (SD) of pairwise KXY values of the five nuclear genes among the 13 populations of S. caseolaris and S. lanceolata. Means were listed in lower left matrix, while SD were listed in the upper right matrix. Population abbreviations are defined in Table 1. [file Table_4.XLSX]

## Sheet: Sheet1
Population ID	CWC	CBA	TST	MSB	MKK	MSN	ICJ	ISG	SRK	BPF	BSK	SLA	AQS
CWC	-	2.81003	3.59191	2.7179	2.55688	2.64911	2.08989	2.18043	2.04856	2.46427	2.64871	2.57049	2.68355
CBA	1.77114	-	3.39534	3.22437	2.06608	2.47207	2.20283	2.24233	2.17516	3.1867	3.19416	2.60627	2.3966
TST	3.66529	3.54743	-	2.12914	2.18721	1.52648	3.06383	2.2983	3.57079	2.71856	2.626	2.83487	3.22338
MSB	4.63012	5.07347	3.69919	-	2.40663	2.01361	2.29617	1.88425	2.63757	2.51757	2.43675	1.58879	3.57799
MKK	4.40131	4.13191	3.34931	4.57111	-	1.71663	2.40612	1.86214	2.69063	2.93521	2.54265	1.37834	2.91026
MSN	5.69604	5.65007	4.25287	5.02127	3.10461	-	2.83094	2.33473	3.23227	3.09814	2.64045	1.07931	3.36154
ICJ	8.12158	8.16544	6.11665	5.94556	6.68217	6.21243	-	1.84177	1.41868	4.85676	4.34311	3.24854	3.57774
ISG	7.54689	7.58123	5.566	5.72592	6.19387	6.04639	3.11028	-	1.83121	4.40762	3.8413	3.15091	3.15317
SRK	8.2648	8.35081	6.50353	6.18403	7.19457	6.79357	1.44844	2.83847	-	5.53857	5.01859	4.32863	3.69148
BPF	8.28842	8.60348	7.68582	6.70222	7.60395	7.40476	6.21	6.3774	5.88875	-	1.87826	3.51805	4.29512
BSK	7.7008	7.96027	6.97684	6.05775	7.04808	6.89597	5.63348	5.88366	5.69995	1.65783	-	2.78363	3.74754
SLA	6.13627	6.35248	6.46799	6.45528	6.17811	6.59988	5.51042	5.3093	4.81292	5.39917	5.12002	-	2.26838
AQS	8.65047	8.45728	8.19637	7.45466	7.35243	7.55248	6.96133	7.33531	6.60347	7.56222	7.14226	7.10639	-
